# Supplementary material for: Mammalian cells measure the extracellular matrix area and respond through switching the adhesion state
Source: Nat Commun. 2025 Jul 25;16:6870. doi: 10.1038/s41467-025-62153-7 (PMC12297719; doi:10.1038/s41467-025-62153-7)
Supplement: Supplementary file 4 — Source Data [file 41467_2025_62153_MOESM4_ESM.xlsx]

## Sheet: Fig. 2D
Area of printed collagen I (μm2)						Area of printed fibronectin (μm2)						Height of printed collagen I (nm)						Height of printed fibronectin (nm)						Roundness of printed collagen I						Roundness of printed fibronectin
10 μm PDMS	8 μm PDMS	5 μm PDMS	3 μm PDMS	2 μm PDMS		10 μm PDMS	8 μm PDMS	5 μm PDMS	3 μm PDMS	2 μm PDMS		10 μm PDMS	8 μm PDMS	5 μm PDMS	3 μm PDMS	2 μm PDMS		10 μm PDMS	8 μm PDMS	5 μm PDMS	3 μm PDMS	2 μm PDMS		10 μm PDMS	8 μm PDMS	5 μm PDMS	3 μm PDMS	2 μm PDMS		10 μm PDMS	8 μm PDMS	5 μm PDMS	3 μm PDMS	2 μm PDMS
62.1484	45.1632	33.4637	3.69441	3.43613		83.1088	38.4946	8.48513	4.03126	4.35603		10.6731	9.7722	5.5819	10.3774	8.19138		6.20014	4.43382	5.46106	6.21913	12.9471		0.98331	0.93909	0.83272	1.21045	1.01142		1.02498	0.92278	0.77614	0.84936	0.99487
60.3508	46.1437	26.6214	3.57136	4.75604		80.4149	39.2655	10.3782	3.97152	4.03035		10.7018	8.90799	6.28344	7.19656	8.37134		4.40871	5.62782	4.8566	8.01872	6.02765		1.05876	1.0715	0.75508	0.97535	1.09424		0.87884	1.0371	0.98033	0.92167	0.96494
59.4551	38.1871	30.4753	4.83774	6.04276		73.1766	46.0729	7.66042	4.29186	11.0475		11.2016	9.04463	7.51917	9.93465	7.48405		4.38421	4.90231	4.14329	8.26833	5.65879		1.05788	1.01403	1.08665	1.01352	0.90958		0.94853	1.13047	1.01465	1.02898	1.09721
82.3161	39.8165	33.0847	4.54295	4.37793		47.8877	37.6297	9.57415	3.47294	7.86907		11.3389	9.47061	5.26187	9.07353	8.08596		4.42196	4.07517	3.87542	5.43511	8.70211		1.01625	0.94551	1.02945	0.96932	1.01521		0.86417	0.95106	1.00586	1.06118	1.12197
92.3208	39.7734	33.4729	4.53816	6.71846		48.4721	32.7017	10.4127	2.74564	9.43987		12.3788	10.2548	6.06415	10.7442	8.85632		3.32912	4.81568	5.03305	5.19746	6.07259		0.99354	0.9057	1.01675	0.883	0.98742		0.92923	1.14492	1.04875	0.9432	1.15062
83.7441	43.5405	32.3262	3.15792	4.67729		47.6755	38.6439	11.1865	4.21263	3.3432		11.4734	9.48497	4.73364	10.0678	8.50998		5.70031	4.87009	5.0894	4.26432	8.48251		0.98808	0.94261	1.00328	0.8753	0.93525		0.97289	0.90061	1.04873	1.02277	1.02156
80.8403	39.1333	27.1505	3.92556	3.2412		57.1881	39.8708	11.318	3.65473	2.31943		12.5046	10.2041	7.08523	10.9103	9.37142		6.19474	5.25077	5.79902	3.25563	7.79069		0.96512	1.01847	1.05818	1.05972	0.63201		0.9873	1.01794	0.9819	0.89885	1.10203
85.344	40.0025	35.2124	4.25534	1.768		56.2769	41.5029	10.7653	3.50742	1.71666		9.14985	9.23569	6.72076	7.77553	11.3856		6.42134	4.9936	4.32061	4.29816	7.18333		1.03774	0.99898	1.06373	1.22859	0.97825		0.97481	0.9364	1.03427	0.94531	1.09635
82.8455	44.5247	36.743	5.10306	1.66683		51.3329	37.7327	10.2331	3.80205	1.67796		15.3107	11.8438	7.62338	6.40746	11.2467		7.07714	4.47117	4.25621	2.4305	4.99652		1.0253	0.99214	0.98406	1.00658	1.01082		0.88412	0.96878	1.11729	1.03645	1.15069
83.8395	39.3853	34.0094	0.44547	2.90719		49.1025	39.904	8.36229	5.50662	1.77819		11.0295	9.30839	4.57394	7.48353	10.3853		8.41236	3.94477	4.25273	4.21536	5.99638		1.07252	1.05892	1.02029	0.97714	1.39532		0.88812	1.03885	1.18899	0.9629	0.9993
84.3472	43.1548	34.2115	4.19617	3.23572		52.8261	41.7938	11.3156	4.93332	1.79766		8.88916	10.825	5.25971	15.1087	17.4135		6.12467	4.30143	4.63053	4.39847	9.58931		1.01563	1.01372	0.97774	1.07419	1.00622		1.0301	1.06408	1.05468	0.91492	0.89698
85.6397	36.4185	35.8578	3.84336	4.47246		52.8363	37.2905	10.1004	6.44064	1.35217		11.8936	10.06	5.5366	11.5473	12.3975		6.77979	4.06428	5.09929	5.89646	6.52335		1.00924	0.99345	0.9843	0.93921	1.03791		0.9466	0.88417	0.95567	1.1447	1.01104
82.2595	39.1323	34.2815	4.53491	3.61661		58.6131	41.0791	10.0289	5.1271	3.26905		8.62578	7.26108	4.1529	10.2674	13.2537		6.7593	4.89205	4.72925	12.579	5.68186		0.98016	0.94706	1.02397	1.10612	1.02957		0.94937	1.01903	0.97772	0.9938	1.01638
88.334	41.0141	33.2147	5.52633	4.58789		54.5824	30.9247	8.20253	5.20966	3.52373		8.39058	8.11684	5.25963	13.0845	12.8233		6.34002	4.23538	4.89669	4.05871	4.06241		0.94278	0.88047	0.9721	0.98124	0.76529		0.99643	0.98502	0.95321	0.86873	1.12921
94.3321	36.9582	33.8812	4.87969	3.35722		52.2571	33.3408	10.2116	3.50652	2.70108		17.2447	9.75803	5.21751	10.348	12.4767		6.71319	4.16502	5.2535	5.15737	6.51165		0.95139	1.06007	0.92779	0.88344	0.98923		1.04989	0.95907	0.84617	0.92872	1.02203
74.7638	39.4684	35.3574	4.99357	3.45736		46.9462	36.1683	4.38702	4.49188	1.80346		8.89662	9.11555	4.78146	9.99263	9.32403		6.75624	5.00302	5.36421	4.95668	9.8543		0.91674	1.05287	0.96567	1.06288	1.02925		1.05331	0.95847	1.18586	0.91321	0.98987
80.9233	47.1227	34.6187	4.11448	3.00151		54.3073	35.1554	7.80743	4.40479	1.46637		9.38165	9.51251	4.49657	9.00947	24.7052		7.15621	5.02726	5.31494	6.5474	5.15766		1.01068	1.00601	1.00807	0.8228	0.76067		1.0378	0.98499	0.9908	0.94659	0.87912
67.6235	43.7621	34.3157	4.75541	3.64541		51.2063	30.2569	4.9363	4.22154	1.56498		8.6467	9.08821	5.63591	10.6792	19.1568		7.26328	5.45789	5.26025	11.9352	4.99865		1.04128	0.94739	0.94103	0.99545	0.86296		1.15129	0.99056	0.88841	1.14498	0.96436
76.2477	42.7548	34.2238	4.83697	2.77449		58.5601	30.6747	6.32874	3.38837	2.29824		10.358	9.58025	4.85643	9.02353	21.7953		6.39608	5.50542	5.62722	7.67418	6.33245		1.08382	0.98767	1.05045	0.91351	0.91684		0.97273	1.03927	1.10107	0.84058	1.38664
85.6612	39.9063	35.755	4.98275	3.16433		42.8471	28.7363	7.52892	5.26355	2.27398		8.12866	10.1824	6.26685	8.65614	20.288		7.54978	5.12049	4.95492	4.99408	9.04087		1.01486	0.99156	1.00299	1.00962	0.98422		1.00834	1.01751	1.01394	0.91345	1.16162
77.4807	38.2007	29.4109	4.28483	3.1744		56.3487	30.347	8.75685	3.8963	0.57925		6.49509	10.9861	10.9943	8.69412	19.9208		6.95146	4.26855	4.75774	5.80403	7.85575		0.97198	1.00201	1.06246	0.89122	0.86401		0.97768	0.91691	0.91883	0.97506	0.88478
83.3165	39.648	29.368	4.59547	3.40439		61.9599	30.626	7.53977	4.71482	0.8684		8.51283	8.89128	5.22582	9.46767	20.193		6.57855	6.36561	3.92299	6.07411	5.99934		1.05484	0.90102	0.9592	1.16339	0.97997		1.01947	1.05153	1.04592	1.07894	1.27796
78.2716	47.981	33.0507	4.18029	4.15047		60.8611	27.2146	6.4871	3.84384	0.8333		7.70735	10.2502	4.09665	9.77157	24.2052		6.47436	4.73039	5.34404	6.15808	7.49351		1.11683	1.03786	0.98923	0.91498	0.77756		0.9731	1.07946	1.0108	1.01066	1.1546
84.6158	37.0192	30.2649	4.59721	3.79739		58.8962	33.6508	6.37506	3.23731	0.83402		8.12273	10.9886	6.03573	11.7842	21.6509		6.92969	4.82076	4.17825	7.96403	5.4573		1.06842	0.86027	0.99294	1.03257	1.11813		1.05885	1.10035	0.95323	0.845	0.99902
77.8851	36.6077	29.2239	4.68297	1.03752		61.0144	29.7119	9.02112	8.50871	0.77583		8.61544	9.37543	7.82392	13.8214	23.7506		7.32221	4.40603	5.16266	6.14597	5.9135		1.03316	0.88765	0.97297	0.98095	0.72408		0.98266	1.05334	0.95084	1.1462	0.99613
82.2664	34.1196	34.8691	5.01014	2.60926		55.3587	32.3087	8.38892	5.59578	1.48807		7.03686	9.3632	5.83364	11.7495	23.4847		7.16857	4.39106	4.52762	4.09106	5.98719		1.06047	0.93431	1.05249	1.09225	0.76949		0.96114	0.93843	0.94887	1.02154	0.91458
79.2568	36.1222	33.0653	4.91683	2.68673		58.1838	31.5819	9.87111	6.67246	1.218		8.04542	9.14178	4.65444	13.8471	16.7254		7.02462	5.38202	4.78059	3.3305	5.48899		0.86587	0.87842	1.01009	1.06376	0.54499		0.93561	0.97961	1.04839	1.08417	0.78397
88.6042	43.2092	32.768	4.64679	2.53388		55.0894	30.6364	10.1433	6.65212	1.40501		6.14388	9.964	9.68187	12.7351	13.4983		6.50219	6.07413	4.20345	4.01487	10.4204		1.04274	1.06511	1.03133	1.07602	0.94374		0.9324	1.09108	0.91586	0.9771	0.9547
94.4916	47.6587	39.4185	5.57117	2.12652		59.4564	31.9088	8.13361	7.17133	1.89427		7.27098	8.151	15.3418	11.4353	12.8725		7.06064	5.06529	4.82578	7.4765	5.90045		0.85179	0.99924	0.95125	1.01331	1.1463		0.89542	0.92275	1.03536	1.11959	0.90842
75.6825	33.3361	32.3089	4.02199	3.66225		57.675	33.4785	8.2472	6.18735	1.77265		7.57677	9.94803	6.0284	11.1667	11.8627		7.19546	5.59659	4.21202	10.047	7.09801		1.05212	0.95915	0.96047	0.94159	0.84792		0.92399	1.06124	0.9219	0.93729	0.94209
86.5995	34.4879	33.1724	4.57469	2.27736		55.9213	34.925	9.22955	6.34142	1.89128		8.32818	9.25861	5.46548	8.19678	12.8983		6.43391	5.82533	4.25424	6.08962	12.3485		1.08141	0.96694	1.00858	1.01058	1.1054		1.05688	0.96926	0.93479	1.04968	0.86107
88.5086	61.4862	37.4684	4.05375	2.66566		57.9543	27.2723	14.7022	5.75424	1.89344		7.24726	9.93758	4.50229	5.88007	13.5261		6.86899	5.11207	4.68547	7.59024	8.40118		0.96912	1.01398	1.00137	0.95512	1.16988		0.92852	0.95069	0.88676	0.96558	0.81243
94.7719	55.3431	36.6762	3.40419	4.44995		59.1268	27.005	8.78021	4.83699	2.19496		7.42586	7.98888	5.47594	6.25114	12.998		5.94557	5.69754	4.73396	7.23147	6.11085		1.02778	0.98769	1.01251	0.99903	0.53588		1.06658	1.091	1.11159	1.01174	1.08741
74.0417	53.9189	34.9266	4.022	2.50679		58.4539	34.9263	9.87459	8.5057	1.14583		9.75315	8.97783	5.78771	8.29276	12.501		6.62043	7.03752	5.48413	4.78827	6.96683		1.03271	0.9654	0.95845	1.06514	0.94211		0.83296	1.02087	0.83972	1.03951	0.6435
96.5975	54.9969	35.3435	4.52524	3.0545		60.8273	30.3498	9.50721	5.52293	1.31287		9.9865	9.2475	7.09833	7.51358	13.2785		6.12687	6.55703	5.85111	8.08123	6.83475		0.89848	0.98143	0.99683	1.05922	1.04602		0.99228	1.02495	1.08594	1.03208	0.90288
89.8266	49.7763	35.1834	4.82932	2.91609		62.7044	41.163	7.86624	4.65259	1.401		11.4825	7.78549	8.29704	10.2878	11.7881		6.8508	6.69999	6.14981	4.24596	7.20903		0.85127	0.97865	1.1859	0.9186	0.71357		0.94484	0.92346	1.11421	0.95296	0.94253
79.4733	44.2758	33.3596	4.12886	3.55336		59.5246	30.7575	6.50216	3.33237	0.89515		10.4571	12.5853	5.33785	11.8271	11.5883		6.69721	5.04035	5.26434	4.29148	8.30628		1.09381	1.06317	1.11499	0.94282	0.87642		0.88157	1.03054	1.00736	1.10911	1.13039
64.559	42.858	31.3571	3.82842	4.91226		63.3785	29.9568	8.05259	8.39248	1.0495		9.99756	12.4435	6.96622	14.2934	11.2576		7.361	4.91332	4.65437	5.0238	8.53898		1.18236	0.97815	1.03336	0.87705	1.01553		1.03709	1.08492	0.98688	1.11303	1.11959
78.5349	45.6855	37.4825	3.47757	4.3759		61.6488	28.2962	8.42698	7.86593	1.39145		10.9564	12.4623	5.61392	18.1	13.4894		6.23934	4.58984	5.39327	5.99493	9.60645		1.03382	0.91277	1.04691	1.20183	0.86664		0.99549	1.08163	0.91013	1.07306	1.21322
	41.3411	23.9207	3.92086	2.57269		60.1288	34.2547	9.09256	6.92461	1.34444			11.1033	4.91826	14.8635	11.6382		8.20623	5.55	5.10185	7.32436	9.18112			1.03035	1.0288	1.1404	0.94692		0.97415	1.0974	0.95585	1.11021	0.9341
		31.9835		2.83412		62.818	33.9792	7.72811	7.68691	0.88914				8.73701		11.5326		7.25554	6.61879	4.21332	4.46625	8.04214				0.97345		0.91146		1.01125	0.92762	1.11043	1.08793	0.89541
		34.3671				64.5476	35.2646		6.99357					6.62338				6.01824	4.2932		5.42052					1.01316				1.07813	1.15933		1.07789
		31.8668				65.9995	32.4504		5.39374					4.08477				6.50546	4.4782		6.55241					1.08755				0.96109	0.96576		0.97783
		28.7068				60.0616	30.253		4.46739					6.37911				6.56535	5.32417		6.31513					1.0668				0.94347	1.02957		0.97015
		26.5454					44.7833		5.27465					4.7603					5.82533		3.00641					1.01329					0.98989		0.97145
		25.2584					41.683		6.44753					7.83065					4.49726		8.521					1.03597					1.02807		1.27729
		33.3672					35.4364		5.67748					6.1052					5.06529		7.2655					0.97992					0.86112		1.26481
		42.0031					33.325		6.04415					4.30754					5.40914		4.14					1.03356					0.88629		1.19958
		38.479					31.7626		6.38					4.7603					6.8154		6.8675					1.01308					0.92041		1.25148
		37.7187					34.7252		5.55124					9.03325					3.86221		5.4305					0.99918					0.92341		1.07846
		36.5307					32.681		5.12632					8.96123					4.25798		7.069					1.06533					0.96901		1.08723
		31.3409					31.4367		4.21108					7.34583					5.52216		4.101					0.97798					0.97302		1.06874
		29.727					32.8806		5.5062					2.50229					4.92688		6.0755					1.08536					1.10679		1.1425
							30.6496		4.841										4.49232		8.7325										1.01589		0.98962
							28.83		5.43525										4.0238		6.02154										1.20925		1.09005
									5.22851												6.18762												0.97732

## Sheet: Fig. 3A
Adhesion force of HeLa cells to unrestricted collagen I (nN)							Adhesion force of HeLa cells to printed collagen I having area of 81.2 μm2 (nN)							Adhesion force of HeLa cells to printed collagen I having area of 42.6 μm2 (nN)							Adhesion force of HeLa cells to printed collagen I having area of 33.2 μm2 (nN)							Adhesion force of HeLa cells to printed collagen I having area of 4.3 μm2 (nN)							Adhesion force of HeLa cells to printed collagen I having area of 3.4 μm2 (nN)							Adhesion force of HeLa cells to unrestricted BSA (nN)
5 s	20 s	60 s	120 s	240 s	360 s		5 s	20 s	60 s	120 s	240 s	360 s		5 s	20 s	60 s	120 s	240 s	360 s		5 s	20 s	60 s	120 s	240 s	360 s		5 s	20 s	60 s	120 s	240 s	360 s		5 s	20 s	60 s	120 s	240 s	360 s		5 s	20 s	60 s	120 s	240 s	360 s
0.834	0.962	1.53	3.59	8.85	2.64		0.237	1.03	1.26	1.5	1.02	1.02		0.564	0.846	0.365	1.61	1.34	1.2		0.327	0.319	0.359	0.759	0.63	0.665		0.352	0.425	1.38	1.65	0.475	2.93		0.345	0.355	0.691	0.669	0.796	0.748		0.112422	0.12981	0.185817	0.325691	0.244415	0.222045
0.65	0.8	0.779	6.75	1.53	1.97		0.538	1.47	2.53	4	3.54	1.34		0.606	0.5	1.54	0.559	3.74	2.5		0.143	0.821	0.244	0.728	3.74	0.643		0.229	0.202	0.267	0.652	0.408	0.56		0.393	0.358	0.836	1.8	0.53	0.526		0.146887	0.155211	0.209594	0.442253	0.271335	0.30587
0.441	0.521	0.655	0.847	0.837	11.6		0.856	1.89	2.39	3.09	3.54	7.96		0.227	0.728	1.27	1.8	0.645	3.93		0.65	1.6	0.733	0.713	1.45	1.47		0.103	0.133	0.248	0.351	0.598	0.255		0.629	0.616	0.691	1.32	0.983	1.07		0.166808	0.205225	0.238014	0.449895	0.323007	0.313609
0.331	0.366	0.212	0.198	1.28	2.48		1.48	1.64	2.83	4.12	9.58	7.95		0.47	0.715	0.698	1.02	1.56	1.71		0.185	0.544	0.574	1.9	0.755	4.62		0.192	0.237	0.342	0.895	0.501	0.832		0.276	0.444	0.376	0.557	0.826	3.32		0.174805	0.237479	0.284229	0.465038	0.325054	0.423355
0.554	1.84	1.99	2.54	3	0.664		1.78	1.65	6.34	2.11	0.87	11.1		0.55	0.362	0.458	0.286	0.83	1.35		0.321	0.74	0.937	0.71	1.62	0.906		0.337	0.472	0.454	0.583	0.622	0.65		0.243	0.745	0.123	0.651	0.426	0.673		0.195301	0.280923	0.303156	0.468012	0.335695	0.496663
0.0647	0.448	0.195	0.715	2.32	1.16		4.58	0.586	0.562	0.377	1.59	1.21		0.457	0.859	0.731	0.707	0.896	3.1		0.165	0.55	0.677	0.508	1.84	0.807		0.589	0.538	1.08	1.48	1.65	2.44		0.367	0.313	0.33	1.22	1.04	1.32		0.222212	0.299181	0.39113	0.468973	0.354049	0.528535
0.278	0.71	1.48	0.308	2.18	0.56		0.498	0.484	1.07	1.08	1.09	2.32		0.625	0.938	0.612	1.31	0.856	0.952		0.673	0.936	1.06	1.71	1.92	1.54		0.649	0.96	1.22	1.23	2.01	1.38		0.419	0.723	0.577	0.773	1.01	1.1		0.23427	0.302264	0.466633	0.474449	0.424214	0.565627
1.05	0.998	0.781	1.3	2.01	2.76		1.12	0.486	0.511	2.26	2.61	2.12		0.703	0.397	0.6	0.631	2.24	1.69		0.157	0.488	0.763	0.859	0.851	0.483		0.371	0.335	1.19	0.476	3.37	0.207		0.237	0.616	0.358	0.456	0.891	0.718		0.235775	0.332443	0.488512	0.483926	0.46849	0.644416
0.851	0.423	1.5	0.711	1.25	1.47		0.252	0.695	0.85	1.63	0.96	5.17		0.56	0.6	1.4	1.63	1.09	0.948		0.734	0.361	0.51	0.554	0.354	1.4		0.351	0.364	0.125	0.671	0.705	0.52		0.228	0.292	0.555	0.648	0.484	0.897		0.287401	0.343342	0.488522	0.494926	0.474063	0.684172
0.876	1.29	1.27	1.6	0.803	3.47		0.518	0.644	1.59	1.67	4.33	2.5		0.665	0.396	1.73	1.89	0.547	1.01		1.1	0.354	1.49	0.558	1.25	1.47		0.335	0.305	0.734	0.636	0.763	0.947		0.394	0.327	1	1.26	0.915	0.864		0.28945	0.356043	0.537887	0.525197	0.502331	0.719343
0.584	0.887	0.908	2.92	1.53	2.23		0.239	1.25	1.6	2.04	1.31	1.77		0.519	1.41	0.875	0.668	1.97	2.17		0.594	0.518	1	0.865	0.655	0.535		0.408	0.346	0.315	0.412	1.39	1.56		0.718	0.698	1.03	0.347	0.684	1.51		0.29068	0.368385	0.588426	0.575839	0.533288	0.721229
0.308	0.61	2.27	1.07	6.26	5.45		0.354	0.955	1.06	1.8	2.21	1.2		0.382	0.625	0.497	1.11	1.66	1.16		0.394	0.539	0.946	1.63	0.814	1.44		0.275	0.348	0.479	1.58	0.204	0.376		0.283	1.12	0.815	0.666	1.08	0.775		0.290858	0.408702	0.613838	0.598681	0.62522	0.779886
1.07	0.345	0.827	2.7	3.43	2.92		0.708	0.832	1.17	1.33	1.72	1.85		0.595	0.387	0.556	0.768	1.55	1.36		0.723	0.133	0.649	1.02	1.87	1.34		0.235	0.364	0.318	0.361	1.09	0.715		0.31	0.353	0.329	0.819	1.52	1.13		0.308623	0.457251	0.619518	0.64491	0.70443	0.863331
1.24	1.69	1.17	3.98	1.39	2.5		0.742	0.838	0.603	0.545	1.09	2.65		0.235	0.737	0.713	0.794	0.87	1.07		0.34	0.422	0.409	0.238	0.405	0.659		0.318	0.187	0.56	0.263	0.576	0.428		0.296	0.295	0.313	0.6	2.84	2.03		0.354934	0.46161	0.651418	0.652575	0.739946	0.941901
0.656	1.97	1.07	1.44	9.49	1.89		0.166	0.437	0.495	1.33	0.752	3.18		0.337	0.895	0.515	1.32	4.78	5.22		0.475	0.408	0.737	0.384	0.774	1.16		0.404	0.41	0.51	0.907	0.47	1.16		0.309	0.193	0.265	0.343	1.89	1.52		0.391806	0.523731	0.669755	0.693449	0.862079	0.959159
0.44	3.69	2.46	2.25	1.02	0.918		0.54	0.418	0.507	1.86	2.22	0.786		0.506	0.728	0.819	1.43	2.25	1.94		0.292	0.45	0.659	0.736	0.363	1.55		0.643	0.384	0.267	0.61	0.71	1.13		0.679	0.342	0.369	0.457	0.539	1.48		0.393739	0.530087	0.754893	0.763855	0.867399	1.07956
0.865	1.54		0.633		2.57		0.276	0.44	0.859	2.05	1.71	1.72		0.771	0.738	0.863	3.24	2.25	2.45		0.343	0.31	0.275	0.847	0.622	0.61		0.678	0.659	1.18	1.2	0.0809	0.233		0.2	0.345	0.822	0.723	3.58	0.979		0.400084	0.553789	0.769142	0.833724	0.893972	1.11961
0.266	0.739						0.658	1.42	1.84	0.84	1.61	0.734		0.0268	0.623	0.918	0.794	1.07	2.2		0.142	1.23	0.579	0.353		0.509		0.184	1.55	0.918	1.54	0.682	1.36		0.427	0.469	0.67	1.27	1.42	0.932		0.411437	0.560597	0.780575	0.836275	1.00387	1.20943
	0.791						0.928	1.05	0.857	0.551	0.8	0.936		0.857	0.381	0.992	2.44	0.887	1.25		0.447	0.192	0.693	1.43		3.07			0.859	1.13	0.685	1.95	1.48		0.518	0.519	0.625	0.492	1.37	1.29		0.41615	0.563828	0.790109	0.841534	1.03385	1.251
	0.429						0.575	1.35	0.512	0.852	0.865	1.07		0.2	0.66	0.389	1.46	1	1.25		0.301	0.867	0.656	0.764		0.973			0.123	0.632	0.831	1.41	1.13		0.639	0.334	0.686	1.23		0.758		0.419087	0.58656	0.827496	0.849723	1.06775	1.51159
							0.825	0.857	1.19	0.879	1.18	3.01		0.439	0.984	1.18	0.808	3.39	1.75		0.528	0.29	1	0.766					0.276	0.594	0.22	3.15	1.63		0.486	0.613	0.552	1.33		1.17		0.431957	0.664122	0.863864	0.851153	1.12807	1.62662
							0.518	0.685	0.741	2.75	2	1.92			1.14	0.896	1.08	1.01	1.24		0.326	0.855	0.516							0.181		2.43	2.9			0.686	0.932	1.17		1.55		0.503593	0.666338	0.867213	0.913564	1.21979	1.70794
							0.795	0.548	1.09	3.74	1.53	8.91			0.678	0.717	0.713	1.49	1.15			0.982										0.185	0.858					0.847		0.667		0.516661	0.678932		0.916211	1.22307
							0.536	0.76	0.478	1.17	0.952	3.71			0.949	1.8	1.92	2.75	2.68													0.911	0.904							1.16		0.546615	0.694476		0.966612	1.40179
							0.607	0.631	2.67	0.702	2.13	6.32			0.638	0.775	2.27	1.06	2.9														1.22
							2.02	3.2	0.358	1.9	5.03	2.26				0.96	0.982	0.691															0.364
							0.325	0.71	0.826	0.852	1.27	3.22				1.08		0.925															0.279
							0.449	1.02	0.94	1.04	2.1	0.714						2.81
							0.189	0.308	1.18	1.2		1.21						3.11
							0.389	0.752		1.41								1.89
							0.642	0.59										2.27
							0.654	0.544										1.04
							0.444

## Sheet: Fig. 3B
Adhesion force of fibroblasts to unrestricted fibronectin (nN)							Adhesion force of fibroblasts to printed fibronectin having area of 58.1 μm2 (nN)							Adhesion force of fibroblasts to printed fibronectin having area of 34.1 μm2 (nN)							Adhesion force of fibroblasts to printed fibronectin having area of 8.8 μm2 (nN)							Adhesion force of fibroblasts to printed fibronectin having area of 5.3 μm2 (nN)							Adhesion force of fibroblasts to printed fibronectin having area of 2.4 μm2 (nN)							Adhesion force of fibroblasts to unrestricted FNIII7-10ΔRGD (nN)
5 s	20 s	60 s	120 s	240 s	360 s		5 s	20 s	60 s	120 s	240 s	360 s		5 s	20 s	60 s	120 s	240 s	360 s		5 s	20 s	60 s	120 s	240 s	360 s		5 s	20 s	60 s	120 s	240 s	360 s		5 s	20 s	60 s	120 s	240 s	360 s		5 s	20 s	60 s	120 s	240 s	360 s
1.08	1.83	4.5	5.37	4.83	8.67		1.09	1.24	0.85	1.84	7.64	7.42		3.02	3.33	4.81	6.14	7.87	6.03		0.87	2.33	2.2	2.17	3.44	3.3		0.709	0.875	1.39	1.9	2.67	5.8		1.08	3.25	4.11	0.857	4.3	9.24		0.234856	0.202503	0.272	0.21	0.359	0.699
1.44	1.96	2.67	5.64	5.99	6.91		1.97	2.56	1.78	3.03	12.5	12.8		1.12	3.65	1.8	2.45	4.22	5.08		1.7	1.67	2.46	4.87	5.24	4.99		0.976	1.27	3.59	1.86	3.83	6.44		1.47	1.39	3.08	5.23	7.57	3.65		0.248714	0.295	0.329523	0.413771	0.523671	0.807
1.96	3.09	7.78	3.42	2.87	13.5		1.04	1.5	2.79	8.9	4.67	5.72		1.43	1.43	3.91	2.83	6.54	6.39		0.805	2.15	2.59	5.31	5.01	5.3		2	3.16	2.33	4.66	3.41	5.09		1.93	0.877	1.95	4.27	1.09	1.4		0.252	0.338	0.335507	0.512451	0.599609	0.81
3.32	1.63	2.93	5.67	12.1	6.4		0.518	1.88	2.97	4.25	1.82	2.21		1.21	2.51	1.64	2.01	4.87	5.12		1.04	0.761	2.28	1.28	1.43	3.74		0.447	2.79	8.37	4.96	0.821	3.23		0.451	1.9	1.84	1.09	3.39	2.45		0.322	0.374723	0.39	0.53353	0.619	0.998
1.05	2.16	3.93	4.86	5.67	11		1.21	2.95	3.44	2.43	3.65	3.33		0.613	1.68	1.84	2.61	4.64	6.18		0.971	2.45	1.64	3.55	11.5	1.48		1.56	0.971	1.89	1.68	1.72	1.77		0.513	1.73	1.41	2.31	2.15	4.2		0.322	0.432	0.525112	0.606	0.712	1.01
2.41	5.02	4.39	3.84	3.64	6		2.23	4.4	3.11	3.42	9.38	5.15		1.92	1.5	1.82	3.04	3.13	6.83		0.43	1.48	2.12	2.41	1.66	2.48		0.595	2.55	2.03	3.72	2.04	7.69		0.572	1.48	2.54	1.55	0.913	3.08		0.345876	0.469281	0.571	0.611	0.966	1.11
3.09	2.09	2.35	4.95	5.8	5.15		2.76	3.02	5.12	3	9.09	8		1.26	0.993	2.44	3.89	3.69	6.9		0.78	1.1	2.07	1.66	2.54	1.15		1.83	1.81	1.58	3.32	2.63	2.82		2.32	2.61	1.59	3.68	1.13	9.51		0.364	0.522	0.598	0.643	0.987611	1.14
0.959	3.45	4.46	7.02	5.12	5.29		2.1	1.68	3.7	8.73	5.2	3.78		0.599	3.13	4.12	5.27	5.27	5.13		0.636	1.39	0.823	1.66	2.95	4.63		1.32	1.3	5.41	1.49	2.49	1.95		1.02	1.24	2.42	1.84	6.13	1.65		0.372354	0.543	0.619	0.716422	1.01	1.23
0.799	4.54	4.4	2.24	5.08	11.8		0.739	3.59	3.96	4.7	9.75	9.28		0.991	2.76	1.74	1.89	6.82	5.38		0.641	0.669	1.78	1.94	6.5	2.57		0.93	0.78	1.78	2.19	2.48	7.11		1.12	1.28	1.33	2.37	1.2	4		0.387	0.585344	0.689	0.883135	1.03	1.25
2.97	0.928	3.34	13.8	9.06	3.79		1.48	3.48	7.15	3.61	11.8	5.19		1.12	1.74	2.01	3.48	4.18	6.27		1.43	0.753	3.83	1.52	1.96	3.48		0.599	1.6	1.68	1.08	4.71	3.68		0.627	1.1	3.83	3.44	1.56	1.37		0.406	0.593	0.696	0.939	1.07615	1.31
1.4	1.7	4.7	8.02	2.68	15		2.36	2.42	5.76	5.49	7.07	17.2		0.927	1.95	1.92	3.8	2.95	4.27		1.33	2.45	2.22	1.44	3.1	6.35		1.28	2.33	1.65	1.91	1.67	4.67		1.63	1.75	1.84	7.89	3.76	3.81		0.438	0.662	0.91	1.35	1.18587	1.45
1.13	2.94	6.87	0.978	12.2	2.57		0.897	4.92	3.41	9.58	13.5	5.75		1.76	2.31	3.23	3.57	4.06	5.16		1.8	1.95	2.19	2.61	1.75	9.37		2.64	2.32	1.41	2.64	2.87	2.46		0.968	1.37	2.18	2.01	1.24	3.39		0.442	0.668636	0.916	1.36	1.32	1.48
0.853	2.43	1.25	1.63	4.21	3.12		1.17	4.74	5.93	4.53	4.2	7.95		1.12	1.49	2.94	4.03	5.68	3.8		0.744	2	2.32	3.05	2.9	1.77		0.897	1.27	1.86	3.74	2.66	3.9		0.973	1.35	0.922	1.99	4.08	3.35		0.511	0.707	1.02	1.53	1.37	1.91
3.29	3.37	4.08	6.51	7.19	3.64		3	1.5	3.06	7.29	4.98	4.54		1.34	2.16	4.12	4.64	6.63	4.8		1.04	1.36	1.75	2.39	2.87	3.47		1.21	1.38	1.95	2.89	4.72	6.81		1.4	1.63	2.63	2.4	3.93	7.39		0.533	0.723	1.03	1.54	1.44	2.11424
1.92	2.1	2.35	4.44	5.39	12		2.53	1.87	1.81	5.45	5.24	16.7		0.813	2.15	3.54	4.25	6.78	2.82		0.861	1.22	1.38	2.19	3.27	1.57		1.27		2.15	2.49	4.93	4.57		1.15	0.703	2.02	2.55	5.08	2.49		0.555	0.812	1.07036	1.7	1.58	2.28
1.99	4.65	6.5	4.96	4.51	11.6		0.878	1.26	3.1	5.11	2.21	4.75		3.07	1.99	4.91	6.62	3.73	3.1		0.709	1.61	1.18	6.03	2.2	4.97		0.807		1.93	1.93	2.46	3.78		0.742	1.39	2.94	2.68	1.41	2.45		0.639	0.855	1.19	1.87	2.1	2.87
0.995	2.96	2.57	3.54	5.02	6.02		1.05	2.17	4.64	3.36	3.92	7.26		2.37	2.97	3.75	7.27	8.62	7.05		0.838	1.16	0.927	2.19	2.56	4.53					2.8	9.49	10.5		0.867	1.79	1.93	1.18	1.46	1.64		0.644	1.04	1.28	1.88	2.46	2.95
1.34	3.06	3.5	8.5	13.1	3.21		0.978	0.69	2.6	5.54	2.09	4.12		2.37	1.76	5.9	4.82	10.2	6.47		1.29	1.03	3.9	1.97	4.45	3.61					1.34	2.14	2.57		0.462		1.5	1.93	3.45	3.71		0.705	1.08	1.31496	2.08	2.74	2.97
3.83	1.27	4.35	12	16.2	12		1.19	2.54	3.74	3.55	3.29	1.68		1.4	3.96	5.42	1.62	9.34	4.21		2.42	0.965		1.3	1.68	3.64						1.22	4.95		0.705		1	1.6	3.49	3.73		0.724194	1.1	1.39	2.2872	2.79	3.44
2.51	3.89	5.08	7.57	17.7	19.3		0.776	2.47	3.29	0.966	4.11	2.67		3.19	2.88	2.49	6.15	5.47	11.8			2.84		2.44	2.39	6.99						2.77	2.51		0.72		1.38	3.35	3.27	2.71		0.805	1.21	1.55	2.88	3.42362	3.48
0.909	2.15	5.47	3.49	5.41	15.2		1.54		0.951	1.09	7.09	7.88		1.97	3.41	7.81	7.61	16.9	17.1					2.3	1.15	2.6						2.29	2.86				1.85	1.33	3.77	3.01		0.905	1.30051	1.77		3.88	5.48884
1.94	2.63	2.44	5.48	5.68	5.48		0.998		5.77	2.04	4.18	7.72		2.56	2	3.76	4.07	3.13	7.6					4.53	3.38	2.24						1.38	1.7				1.42		2.69	5.11		0.956	1.42591	1.94		4.79	6.78
2.08	3.21	4.37	6.5		5.52					2.74	4.23	3.41			4.77	6.16		3.73	6.53						4.23	1.06						3.83	3.68						1.35	1.5		1.23094	1.97	2.02
1.26	2.43	6.28	4.06		10.9					5.18		2.33			3.6	3.97		2.51	2.5						2.32	8.34						2.39	2.22						3.14	3.45		1.39	2.18845	2.87946
1.4		3.48			9.93													1.7	5.79						4.04	9.73						3.5	2.28						1.38	4.19		1.46477
																		7.55	6.64						7.15	2.67						3	1.89						1.62	3.96
																		8.9	3.28						3.21	1.47							3						3.54	1.99
																		6.09	7.95							5.31							4.41						1.39
																		2.55	5.29							8.69							5.61						3.68
																		2.91	6.48														5.08						1.56
																			3.52														1.87

## Sheet: Fig. 4A
Adhesion force per area of HeLa cells to printed collagen I having area of 81.2 μm2 (nN μm2)							Adhesion force per area of HeLa cells to printed collagen I having area of 42.6 μm2 (nN μm2)							Adhesion force per area of HeLa cells to printed collagen I having area of 33.2 μm2 (nN μm2)							Adhesion force per area of HeLa cells to printed collagen I having area of 4.3 μm2 (nN μm2)							Adhesion force per area of HeLa cells to printed collagen I having area of 3.4 μm2 (nN μm2)
5 s	20 s	60 s	120 s	240 s	360 s		5 s	20 s	60 s	120 s	240 s	360 s		5 s	20 s	60 s	120 s	240 s	360 s		5 s	20 s	60 s	120 s	240 s	360 s		5 s	20 s	60 s	120 s	240 s	360 s
0.00292593	0.012716	0.0155556	0.0185185	0.0125926	0.0125926		0.0134286	0.0201429	0.00869048	0.0383333	0.0319048	0.0285714		0.00990909	0.00966667	0.0108788	0.023	0.0190909	0.0201515		0.0818605	0.0988372	0.32093	0.383721	0.110465	0.681395		0.101471	0.104412	0.203235	0.196765	0.234118	0.22
0.00664197	0.0181481	0.0312346	0.0493827	0.0437037	0.0165432		0.0144286	0.0119048	0.0366667	0.0133095	0.0890476	0.0595238		0.00433333	0.0248788	0.00739394	0.0220606	0.113333	0.0194848		0.0532558	0.0469767	0.062093	0.151628	0.0948837	0.130233		0.115588	0.105294	0.245882	0.529412	0.155882	0.154706
0.0105679	0.0233333	0.0295062	0.0381481	0.0437037	0.0982716		0.00540476	0.0173333	0.0302381	0.0428571	0.0153571	0.0935714		0.019697	0.0484848	0.0222121	0.0216061	0.0439394	0.0445455		0.0239535	0.0309302	0.0576744	0.0816279	0.13907	0.0593023		0.185	0.181176	0.203235	0.388235	0.289118	0.314706
0.0182716	0.0202469	0.0349383	0.0508642	0.118272	0.0981481		0.0111905	0.0170238	0.016619	0.0242857	0.0371429	0.0407143		0.00560606	0.0164848	0.0173939	0.0575758	0.0228788	0.14		0.0446512	0.0551163	0.0795349	0.20814	0.116512	0.193488		0.0811765	0.130588	0.110588	0.163824	0.242941	0.976471
0.0219753	0.0203704	0.0782716	0.0260494	0.0107407	0.137037		0.0130952	0.00861905	0.0109048	0.00680952	0.0197619	0.0321429		0.00972727	0.0224242	0.0283939	0.0215152	0.0490909	0.0274545		0.0783721	0.109767	0.105581	0.135581	0.144651	0.151163		0.0714706	0.219118	0.0361765	0.191471	0.125294	0.197941
0.0565432	0.00723457	0.00693827	0.00465432	0.0196296	0.0149383		0.010881	0.0204524	0.0174048	0.0168333	0.0213333	0.0738095		0.005	0.0166667	0.0205152	0.0153939	0.0557576	0.0244545		0.136977	0.125116	0.251163	0.344186	0.383721	0.567442		0.107941	0.0920588	0.0970588	0.358824	0.305882	0.388235
0.00614815	0.00597531	0.0132099	0.0133333	0.0134568	0.028642		0.014881	0.0223333	0.0145714	0.0311905	0.020381	0.0226667		0.0203939	0.0283636	0.0321212	0.0518182	0.0581818	0.0466667		0.15093	0.223256	0.283721	0.286047	0.467442	0.32093		0.123235	0.212647	0.169706	0.227353	0.297059	0.323529
0.0138272	0.006	0.00630864	0.0279012	0.0322222	0.0261728		0.0167381	0.00945238	0.0142857	0.0150238	0.0533333	0.0402381		0.00475758	0.0147879	0.0231212	0.0260303	0.0257879	0.0146364		0.0862791	0.077907	0.276744	0.110698	0.783721	0.0481395		0.0697059	0.181176	0.105294	0.134118	0.262059	0.211176
0.00311111	0.00858025	0.0104938	0.0201235	0.0118519	0.0638272		0.0133333	0.0142857	0.0333333	0.0388095	0.0259524	0.0225714		0.0222424	0.0109394	0.0154545	0.0167879	0.0107273	0.0424242		0.0816279	0.0846512	0.0290698	0.156047	0.163953	0.12093		0.0670588	0.0858824	0.163235	0.190588	0.142353	0.263824
0.00639506	0.00795062	0.0196296	0.0206173	0.0534568	0.0308642		0.0158333	0.00942857	0.0411905	0.045	0.0130238	0.0240476		0.0333333	0.0107273	0.0451515	0.0169091	0.0378788	0.0445455		0.077907	0.0709302	0.170698	0.147907	0.177442	0.220233		0.115882	0.0961765	0.294118	0.370588	0.269118	0.254118
0.00295062	0.0154321	0.0197531	0.0251852	0.0161728	0.0218519		0.0123571	0.0335714	0.0208333	0.0159048	0.0469048	0.0516667		0.018	0.015697	0.030303	0.0262121	0.0198485	0.0162121		0.0948837	0.0804651	0.0732558	0.095814	0.323256	0.362791		0.211176	0.205294	0.302941	0.102059	0.201176	0.444118
0.00437037	0.0117901	0.0130864	0.0222222	0.027284	0.0148148		0.00909524	0.014881	0.0118333	0.0264286	0.0395238	0.027619		0.0119394	0.0163333	0.0286667	0.0493939	0.0246667	0.0436364		0.0639535	0.0809302	0.111395	0.367442	0.0474419	0.0874419		0.0832353	0.329412	0.239706	0.195882	0.317647	0.227941
0.00874074	0.0102716	0.0144444	0.0164198	0.0212346	0.0228395		0.0141667	0.00921429	0.0132381	0.0182857	0.0369048	0.032381		0.0219091	0.0040303	0.0196667	0.0309091	0.0566667	0.0406061		0.0546512	0.0846512	0.0739535	0.0839535	0.253488	0.166279		0.0911765	0.103824	0.0967647	0.240882	0.447059	0.332353
0.00916049	0.0103457	0.00744444	0.00672839	0.0134568	0.032716		0.00559524	0.0175476	0.0169762	0.0189048	0.0207143	0.0254762		0.010303	0.0127879	0.0123939	0.00721212	0.0122727	0.0199697		0.0739535	0.0434884	0.130233	0.0611628	0.133953	0.0995349		0.0870588	0.0867647	0.0920588	0.176471	0.835294	0.597059
0.00204938	0.00539506	0.00611111	0.0164198	0.00928395	0.0392593		0.00802381	0.0213095	0.0122619	0.0314286	0.11381	0.124286		0.0143939	0.0123636	0.0223333	0.0116364	0.0234545	0.0351515		0.0939535	0.0953488	0.118605	0.21093	0.109302	0.269767		0.0908824	0.0567647	0.0779412	0.100882	0.555882	0.447059
0.00666667	0.00516049	0.00625926	0.022963	0.0274074	0.0097037		0.0120476	0.0173333	0.0195	0.0340476	0.0535714	0.0461905		0.00884848	0.0136364	0.0199697	0.022303	0.011	0.0469697		0.149535	0.0893023	0.062093	0.14186	0.165116	0.262791		0.199706	0.100588	0.108529	0.134412	0.158529	0.435294
0.00340741	0.0054321	0.0106049	0.0253086	0.0211111	0.0212346		0.0183571	0.0175714	0.0205476	0.0771429	0.0535714	0.0583333		0.0103939	0.00939394	0.00833333	0.0256667	0.0188485	0.0184848		0.157674	0.153256	0.274419	0.27907	0.018814	0.054186		0.0588235	0.101471	0.241765	0.212647	1.05294	0.287941
0.00812346	0.0175309	0.022716	0.0103704	0.0198765	0.00906173		0.000638095	0.0148333	0.0218571	0.0189048	0.0254762	0.052381		0.00430303	0.0372727	0.0175455	0.010697		0.0154242		0.0427907	0.360465	0.213488	0.35814	0.158605	0.316279		0.125588	0.137941	0.197059	0.373529	0.417647	0.274118
0.0114568	0.012963	0.0105802	0.00680247	0.00987654	0.0115556		0.0204048	0.00907143	0.023619	0.0580952	0.021119	0.0297619		0.0135455	0.00581818	0.021	0.0433333		0.0930303			0.199767	0.262791	0.159302	0.453488	0.344186		0.152353	0.152647	0.183824	0.144706	0.402941	0.379412
0.00709876	0.0166667	0.00632099	0.0105185	0.010679	0.0132099		0.00476191	0.0157143	0.00926191	0.0347619	0.0238095	0.0297619		0.00912121	0.0262727	0.0198788	0.0231515		0.0294848			0.0286047	0.146977	0.193256	0.327907	0.262791		0.187941	0.0982353	0.201765	0.361765		0.222941
0.0101852	0.0105802	0.0146914	0.0108519	0.0145679	0.0371605		0.0104524	0.0234286	0.0280952	0.0192381	0.0807143	0.0416667		0.016	0.00878788	0.030303	0.0232121					0.064186	0.13814	0.0511628	0.732558	0.37907		0.142941	0.180294	0.162353	0.391176		0.344118
0.00639506	0.00845679	0.00914815	0.0339506	0.0246914	0.0237037			0.0271429	0.0213333	0.0257143	0.0240476	0.0295238		0.00987879	0.0259091	0.0156364							0.042093		0.565116	0.674419			0.201765	0.274118	0.344118		0.455882
0.00981481	0.00676543	0.0134568	0.0461728	0.0188889	0.11			0.0161429	0.0170714	0.0169762	0.0354762	0.027381			0.0297576										0.0430233	0.199535					0.249118		0.196176
0.00661728	0.00938272	0.00590124	0.0144444	0.0117531	0.0458025			0.0225952	0.0428571	0.0457143	0.0654762	0.0638095													0.21186	0.210233							0.341176
0.00749383	0.00779012	0.032963	0.00866667	0.0262963	0.0780247			0.0151905	0.0184524	0.0540476	0.0252381															0.283721
0.0249383	0.0395062	0.00441975	0.0234568	0.0620988	0.0279012				0.0228571	0.023381	0.0164524															0.0846512
0.00401235	0.00876543	0.0101975	0.0105185	0.015679	0.0397531				0.0257143		0.0220238															0.0648837
0.00554321	0.0125926	0.0116049	0.0128395	0.0259259	0.00881482						0.0669048
0.00233333	0.00380247	0.0145679	0.0148148		0.0149383						0.0740476
0.00480247	0.00928395		0.0174074								0.045
0.00792593	0.00728395										0.0540476
0.00807407	0.00671605										0.0247619
0.00548148

## Sheet: Fig. 4B
Adhesion force per area of fibroblasts to printed fibronectin having area of 58.1 μm2 (nN μm2)							Adhesion force per area of fibroblasts to printed fibronectin having area of 34.1 μm2 (nN μm2)							Adhesion force per area of fibroblasts to printed fibronectin having area of 8.8 μm2 (nN μm2)							Adhesion force per area of fibroblasts to printed fibronectin having area of 5.3 μm2 (nN μm2)							Adhesion force per area of fibroblasts to printed fibronectin having area of 2.4 μm2 (nN μm2)
5 s	20 s	60 s	120 s	240 s	360 s		5 s	20 s	60 s	120 s	240 s	360 s		5 s	20 s	60 s	120 s	240 s	360 s		5 s	20 s	60 s	120 s	240 s	360 s		5 s	20 s	60 s	120 s	240 s	360 s
0.0187931	0.0213793	0.0146552	0.0317241	0.131724	0.127931		0.0888235	0.0979412	0.141471	0.180588	0.231471	0.177353		0.0988636	0.264773	0.25	0.246591	0.390909	0.375		0.133774	0.165094	0.262264	0.358491	0.503774	1.09434		0.45	1.35417	1.7125	0.357083	1.79167	3.85
0.0339655	0.0441379	0.0306897	0.0522414	0.215517	0.22069		0.0329412	0.107353	0.0529412	0.0720588	0.124118	0.149412		0.193182	0.189773	0.279545	0.553409	0.595455	0.567045		0.184151	0.239623	0.677358	0.350943	0.722642	1.21509		0.6125	0.579167	1.28333	2.17917	3.15417	1.52083
0.017931	0.0258621	0.0481034	0.153448	0.0805172	0.0986207		0.0420588	0.0420588	0.115	0.0832353	0.192353	0.187941		0.0914773	0.244318	0.294318	0.603409	0.569318	0.602273		0.377358	0.596226	0.439623	0.879245	0.643396	0.960377		0.804167	0.365417	0.8125	1.77917	0.454167	0.583333
0.00893103	0.0324138	0.0512069	0.0732759	0.0313793	0.0381034		0.0355882	0.0738235	0.0482353	0.0591176	0.143235	0.150588		0.118182	0.0864773	0.259091	0.145455	0.1625	0.425		0.0843396	0.526415	1.57925	0.935849	0.154906	0.609434		0.187917	0.791667	0.766667	0.454167	1.4125	1.02083
0.0208621	0.0508621	0.0593103	0.0418966	0.062931	0.0574138		0.0180294	0.0494118	0.0541176	0.0767647	0.136471	0.181765		0.110341	0.278409	0.186364	0.403409	1.30682	0.168182		0.29434	0.183208	0.356604	0.316981	0.324528	0.333962		0.21375	0.720833	0.5875	0.9625	0.895833	1.75
0.0384483	0.0758621	0.0536207	0.0589655	0.161724	0.0887931		0.0564706	0.0441176	0.0535294	0.0894118	0.0920588	0.200882		0.0488636	0.168182	0.240909	0.273864	0.188636	0.281818		0.112264	0.481132	0.383019	0.701887	0.384906	1.45094		0.238333	0.616667	1.05833	0.645833	0.380417	1.28333
0.0475862	0.052069	0.0882759	0.0517241	0.156724	0.137931		0.0370588	0.0292059	0.0717647	0.114412	0.108529	0.202941		0.0886364	0.125	0.235227	0.188636	0.288636	0.130682		0.345283	0.341509	0.298113	0.626415	0.496226	0.532075		0.966667	1.0875	0.6625	1.53333	0.470833	3.9625
0.0362069	0.0289655	0.0637931	0.150517	0.0896552	0.0651724		0.0176176	0.0920588	0.121176	0.155	0.155	0.150882		0.0722727	0.157955	0.0935227	0.188636	0.335227	0.526136		0.249057	0.245283	1.02075	0.281132	0.469811	0.367925		0.425	0.516667	1.00833	0.766667	2.55417	0.6875
0.0127414	0.0618966	0.0682759	0.0810345	0.168103	0.16		0.0291471	0.0811765	0.0511765	0.0555882	0.200588	0.158235		0.0728409	0.0760227	0.202273	0.220455	0.738636	0.292045		0.175472	0.14717	0.335849	0.413208	0.467925	1.34151		0.466667	0.533333	0.554167	0.9875	0.5	1.66667
0.0255172	0.06	0.123276	0.0622414	0.203448	0.0894828		0.0329412	0.0511765	0.0591176	0.102353	0.122941	0.184412		0.1625	0.0855682	0.435227	0.172727	0.222727	0.395455		0.113019	0.301887	0.316981	0.203774	0.888679	0.69434		0.26125	0.458333	1.59583	1.43333	0.65	0.570833
0.0406897	0.0417241	0.0993103	0.0946552	0.121897	0.296552		0.0272647	0.0573529	0.0564706	0.111765	0.0867647	0.125588		0.151136	0.278409	0.252273	0.163636	0.352273	0.721591		0.241509	0.439623	0.311321	0.360377	0.315094	0.881132		0.679167	0.729167	0.766667	3.2875	1.56667	1.5875
0.0154655	0.0848276	0.0587931	0.165172	0.232759	0.0991379		0.0517647	0.0679412	0.095	0.105	0.119412	0.151765		0.204545	0.221591	0.248864	0.296591	0.198864	1.06477		0.498113	0.437736	0.266038	0.498113	0.541509	0.464151		0.403333	0.570833	0.908333	0.8375	0.516667	1.4125
0.0201724	0.0817241	0.102241	0.0781034	0.0724138	0.137069		0.0329412	0.0438235	0.0864706	0.118529	0.167059	0.111765		0.0845455	0.227273	0.263636	0.346591	0.329545	0.201136		0.169245	0.239623	0.350943	0.70566	0.501887	0.735849		0.405417	0.5625	0.384167	0.829167	1.7	1.39583
0.0517241	0.0258621	0.0527586	0.12569	0.0858621	0.0782759		0.0394118	0.0635294	0.121176	0.136471	0.195	0.141176		0.118182	0.154545	0.198864	0.271591	0.326136	0.394318		0.228302	0.260377	0.367925	0.545283	0.890566	1.28491		0.583333	0.679167	1.09583	1	1.6375	3.07917
0.0436207	0.0322414	0.0312069	0.0939655	0.0903448	0.287931		0.0239118	0.0632353	0.104118	0.125	0.199412	0.0829412		0.0978409	0.138636	0.156818	0.248864	0.371591	0.178409		0.239623		0.40566	0.469811	0.930189	0.862264		0.479167	0.292917	0.841667	1.0625	2.11667	1.0375
0.0151379	0.0217241	0.0534483	0.0881034	0.0381034	0.0818966		0.0902941	0.0585294	0.144412	0.194706	0.109706	0.0911765		0.0805682	0.182955	0.134091	0.685227	0.25	0.564773		0.152264		0.364151	0.364151	0.464151	0.713208		0.309167	0.579167	1.225	1.11667	0.5875	1.02083
0.0181034	0.0374138	0.08	0.057931	0.0675862	0.125172		0.0697059	0.0873529	0.110294	0.213824	0.253529	0.207353		0.0952273	0.131818	0.105341	0.248864	0.290909	0.514773					0.528302	1.79057	1.98113		0.36125	0.745833	0.804167	0.491667	0.608333	0.683333
0.0168621	0.0118966	0.0448276	0.0955172	0.0360345	0.0710345		0.0697059	0.0517647	0.173529	0.141765	0.3	0.190294		0.146591	0.117045	0.443182	0.223864	0.505682	0.410227					0.25283	0.403774	0.484906		0.1925		0.625	0.804167	1.4375	1.54583
0.0205172	0.0437931	0.0644828	0.0612069	0.0567241	0.0289655		0.0411765	0.116471	0.159412	0.0476471	0.274706	0.123824		0.275	0.109659		0.147727	0.190909	0.413636						0.230189	0.933962		0.29375		0.416667	0.666667	1.45417	1.55417
0.0133793	0.0425862	0.0567241	0.0166552	0.0708621	0.0460345		0.0938235	0.0847059	0.0732353	0.180882	0.160882	0.347059			0.322727		0.277273	0.271591	0.794318						0.522642	0.473585		0.3		0.575	1.39583	1.3625	1.12917
0.0265517		0.0163966	0.0187931	0.122241	0.135862		0.0579412	0.100294	0.229706	0.223824	0.497059	0.502941					0.261364	0.130682	0.295455						0.432075	0.539623				0.770833	0.554167	1.57083	1.25417
0.0172069		0.0994828	0.0351724	0.072069	0.133103		0.0752941	0.0588235	0.110588	0.119706	0.0920588	0.223529					0.514773	0.384091	0.254545						0.260377	0.320755				0.591667		1.12083	2.12917
			0.0472414	0.072931	0.0587931			0.140294	0.181176		0.109706	0.192059						0.480682	0.120455						0.722642	0.69434						0.5625	0.625
			0.0893103		0.0401724			0.105882	0.116765		0.0738235	0.0735294						0.263636	0.947727						0.450943	0.418868						1.30833	1.4375
											0.05	0.170294						0.459091	1.10568						0.660377	0.430189						0.575	1.74583
											0.222059	0.195294						0.8125	0.303409						0.566038	0.356604						0.675	1.65
											0.261765	0.0964706						0.364773	0.167045							0.566038						1.475	0.829167
											0.179118	0.233824							0.603409							0.832075						0.579167
											0.075	0.155588							0.9875							1.05849						1.53333
											0.0855882	0.190588														0.958491						0.65
												0.103529														0.35283

## Sheet: Fig. 5A
Adhesion force per area of Mn2+-treated HeLa cells to printed collagen I having area of 81.2 μm2 (nN μm2)							Adhesion force per area of Mn2+-treated HeLa cells to printed collagen I having area of 33.2 μm2 (nN μm2)							Adhesion force per area of Mn2+-treated HeLa cells to printed collagen I having area of 3.4 μm2 (nN μm2)
5 s	20 s	60 s	120 s	240 s	360 s		5 s	20 s	60 s	120 s	240 s	360 s		5 s	20 s	60 s	120 s	240 s	360 s
0.0137368	0.0104672	0.0228833	0.0183406	0.0195427	0.0802523		0.0242161	0.0601931	0.0767512	0.0896401	0.108322	0.242607		0.161759	0.492185	0.522662	0.584388	3.44735	1.52613
0.00527079	0.00998308	0.0115249	0.0167554	0.0217916	0.0211722		0.0119992	0.0166617	0.0272819	0.0270873	0.0204116	0.103855		0.21322	0.343924	0.692309	0.576594	0.683253	1.58269
0.00730288	0.0107408	0.0168756	0.00658516	0.0258671	0.0221198		0.023265	0.0361708	0.0338358	0.070128	0.0958973	0.0326419		0.422518	0.135577	0.491685	0.993824	0.979968	0.516935
0.00527435	0.0109087	0.00832145	0.0157011	0.0146474	0.0334689		0.0282799	0.0144303	0.0469455	0.0669413	0.156093	0.0919		0.181363	0.313691	0.326324	0.259189	0.279813	0.340003
0.0041167	0.00670067	0.00666586	0.00814562	0.0146457	0.0306759		0.0700705	0.0171651	0.0186627	0.0232019	0.088475	0.0774889		0.122686	0.123222	0.179123	0.34	0.14942	0.652956
0.0187117	0.00573596	0.00633693	0.0110488	0.0233137	0.169086		0.0159637	0.0112222	0.013129	0.0546349	0.0243588	0.0462777		0.20139	0.140818	0.361	0.530112	0.971962	0.282765
0.0028928	0.0202148	0.00954605	0.018686	0.0425431	0.019457		0.0213933	0.0304759	0.0359732	0.0291993	0.0510066	0.048191		0.248228	0.414038	0.797729	0.601521	0.559609	1.52022
0.00872475	0.0638236	0.0219895	0.00732823	0.0240275	0.0268117		0.0158589	0.0327732	0.0392111	0.0362548	0.051437	0.0288639		0.423476	0.491524	0.319738	1.10904	3.41135	1.48682
0.00994137	0.0125754	0.0206368	0.0201993	0.0395143	0.0276002		0.0182173	0.0392639	0.0422705	0.0148808	0.0444928	0.0317383		0.208515	0.350994	0.335956	0.200664	0.669662	0.633691
0.0119934	0.0138278	0.0395851	0.00635709	0.0256906	0.0446294		0.0168806	0.0910672	0.0203577	0.0533642	0.0218989	0.0373973		0.139251	0.133086	0.169323	0.343453	1.07877	0.339794
0.00563555	0.0182259	0.0192901	0.0296659	0.0385218	0.0623851		0.00949886	0.00805458	0.100805	0.0217805	0.0274242	0.090684		0.109249	0.313129	0.594791	0.662665	0.264365	0.709518
0.00596349	0.00937778	0.0152523	0.0363796	0.042501	0.0461789		0.0312401	0.0577997	0.0851892	0.116106	0.0434271	0.055291		0.162176	0.173969	0.219241	0.296956	0.130144	0.344303
0.0242381	0.0112252	0.0197879	0.0198879		0.0255658		0.0178408	0.0284067	0.0284232	0.0828009	0.164151	0.16524		0.136531	0.19362	0.130971	0.241977	1.00222	0.526282
0.0121866	0.0357685	0.0244204	0.0242179		0.0504844		0.023699	0.035656	0.0473747	0.0267763	0.114548	0.108133		0.199739	0.228211	0.409424	0.857318	0.575979	0.686306
	0.0174067		0.0249893				0.0267705	0.0143567	0.0485759	0.0716458	0.0351057	0.027345		0.142741	0.161596	0.390229	0.516626	0.521615	0.561094
										0.0685271	0.089538	0.10209			0.218659			0.4906	1.8962
											0.149283	0.0776262			0.0867871			0.444394	0.751747
											0.0857542				0.296724			0.619126	0.742956
															0.214692			0.996129	0.544994

## Sheet: Fig. 5B
Adhesion force per area of Mn2+-treated fibroblasts to printed fibronectin having area of 58.1 μm2 (nN μm2)							Adhesion force per area of Mn2+-treated fibroblasts to printed fibronectin having area of 8.8 μm2 (nN μm2)							Adhesion force per area of Mn2+-treated fibroblasts to printed fibronectin having area of 2.4 μm2 (nN μm2)
5 s	20 s	60 s	120 s	240 s	360 s		5 s	20 s	60 s	120 s	240 s	360 s		5 s	20 s	60 s	120 s	240 s	360 s
0.0153324	0.0854176	0.0733859	0.12759	0.201201	0.23412		0.160291	0.231818	0.176614	0.132476	2.12282	0.615131		1.16773	1.73368	1.91833	0.966029	4.05398	4.06844
0.00786225	0.0170714	0.0135098	0.0479892	0.0617458	0.208532		0.127993	0.173924	0.265409	0.455817	0.479784	1.29391		0.236143	0.376548	0.788446	1.34625	1.07944	3.30151
0.0195475	0.0248916	0.0968427	0.0168617	0.136678	0.0784618		0.377164	0.320532	0.589356	0.873978	1.34853	1.40401		0.26695	0.512317	1.01055	0.883704	1.16663	2.48649
0.0151833	0.0447129	0.0487413	0.0873501	0.160028	0.123778		0.140639	0.200375	0.252364	0.416747	0.490692	1.6324		0.158565	0.980817	0.918737	1.5914	1.45411	2.29096
0.00973489	0.0163595	0.0387208	0.0675943	0.0653239	0.155149		0.356616	0.441899	0.506534	0.533183	1.16833	0.806934		0.0943975	0.716771	0.917329	1.13462	2.15514	2.13842
0.016678	0.0225219	0.0244558	0.0241685	0.0273399	0.0454019		0.158337	0.185266	0.27153	0.223695	0.297113	0.295111		0.683596	1.05697	0.734308	1.26061	0.593129	2.67028
0.00212947	0.0529384	0.0687552	0.0260713	0.125147	0.209578		0.109824	0.171401	0.22713	1.17942	1.28274	1.31301		0.256933	0.26983	0.374214	0.890721	1.95263	0.940892
0.0452148	0.0268713	0.0455484	0.0330602	0.085511	0.126225		0.21118	0.185218	0.25786	0.480034	0.791508	1.00838		0.638333	0.366966	0.555004	3.10417	0.862508	2.57335
0.0139698	0.0314614	0.0322444	0.081473	0.0518262	0.0425219		0.0397926	0.0701717	0.247045	0.176565	0.168019	0.756324		0.30923	0.379165	0.604992	1.2625	1.08401	1.71833
0.0205158	0.0283165	0.0436823	0.0632668	0.108094	0.0976497		0.0235358	0.042904	0.317045	0.914773	0.418657	0.131122		0.293335	0.544746	1.65417	1.71667	1.65725	1.775
0.0181897	0.0764793	0.0735997	0.0561002	0.221234	0.131419		0.190909	0.189773	0.421591	0.329545	0.123923	1.18182		0.365872	0.65	0.495833	1.62083	4.20833	2.07083
0.0153324	0.0133821	0.0178282	0.0546773	0.0608315	0.268489		0.0690909	0.217045	0.3375	0.410227	0.573864	0.739773		0.342917	0.741667	1.54583	2.78333	1.5375	2.525
0.00786225	0.0265546	0.122076	0.13203	0.126132	0.213859		0.0879545	0.175			0.568182	0.677273		0.339583	1.87083			2.55417
0.0195475	0.0333873	0.0660293	0.0461318	0.164329	0.0890231						0.809091			1.05417
0.0105092	0.0212745	0.0268707	0.016581	0.0350269	0.159889
0.0169736	0.0536969	0.0754632	0.0871967	0.138077	0.0445487
0.00423923	0.0250976	0.0457702	0.0776146	0.099448	0.207895
0.0444998	0.0335365	0.0318028	0.0299551	0.0500542	0.137412
0.0156545	0.0283821	0.0442301	0.0327711	0.107016	0.043915
0.0219565			0.027858		0.097406
0.0138552			0.0744079		0.130259
			0.0578499
			0.0584435
			0.0619009

## Sheet: Fig. 5C
Adhesion force per area of TKO HeLa cells to printed collagen I having area of 81.2 μm2 (nN μm2)							Adhesion force per area of TKO HeLa cells to printed collagen I having area of 33.2 μm2 (nN μm2)							Adhesion force per area of TKO HeLa cells to printed collagen I having area of 3.4 μm2 (nN μm2)
5 s	20 s	60 s	120 s	240 s	360 s		5 s	20 s	60 s	120 s	240 s	360 s		5 s	20 s	60 s	120 s	240 s	360 s
0.0101269	0.0125639	0.00582754	0.021601	0.0253994	0.0417703		0.0146101	0.0181467	0.0312548	0.0234153	0.0495024	0.0363967		0.115496	0.18078	0.187524	0.342038	0.166126	0.169254
0.0194648	0.0201745	0.0141409	0.010222	0.0193151	0.0239489		0.00848247	0.010099	0.0165307	0.00618696	0.0189426	0.0531681		0.0719179	0.16214	0.108709	0.0729582	0.0683426	0.0402606
0.014001	0.00296862	0.0119605	0.00634835	0.0148272	0.00474559		0.0115106	0.0230311	0.0165938	0.0145091	0.0125859	0.0207805		0.0471103	0.0540574	0.214044	0.16416	0.176439	0.0811006
0.00447347	0.0119508	0.0113522	0.00417697	0.00530748	0.0203328		0.012193	0.00972807	0.00881259	0.0252016	0.0649907	0.0288079		0.0498494	0.0803982	0.0925247	0.0951188	0.257653	0.125601
0.00795765	0.00579443	0.00795682	0.0077718	0.0104438	0.00937631		0.00755033	0.00661166	0.00897045	0.0403292	0.0151694	0.0341883		0.0790294	0.145837	0.102694	0.135476	0.0921259	0.417344
0.00518908	0.00590877	0.0140764	0.006634	0.0135717	0.0155214		0.00478669	0.0105614	0.0129832	0.0157135	0.0128492	0.00471184		0.0928741	0.10256	0.265401	0.100256	0.123829	0.197768
0.0115806	0.0145874	0.00453812	0.00743592	0.0105675	0.0115031		0.0130123	0.0259704	0.0401494	0.024776	0.044675	0.0109944		0.112201	0.140125	0.120677	0.0648406	0.197475	0.737803
0.00257023	0.00550197	0.0228845	0.00971164	0.0104242	0.0235917		0.0170567	0.0349771	0.0291128	0.0306672	0.0367235	0.0625367		0.13405	0.160711	0.0791388	0.155356	0.134096	0.325979
0.0033547	0.00398324	0.0111667	0.0472975	0.00891006	0.0517212		0.0171348	0.0208595	0.0265826	0.0480139	0.022849	0.0707846		0.0533253	0.0849041	0.159275	0.174432	0.175865	0.510132
0.00257549	0.0175748	0.00159537	0.0196595	0.0319541	0.00325			0.015921	0.0304702	0.0278413		0.0215814		0.115883	0.129034	0.233312	0.174432	0.485538	0.278489
0.0034997	0.00683536		0.00835062	0.0173249	0.0364723			0.0144177		0.0218698		0.064288			0.137494	0.124902	0.212474	0.152513	0.338762
	0.0054791			0.00511619	0.00588911											0.0886521	0.0824709
				0.023861	0.00435982											0.169289

## Sheet: Fig. 5D
Adhesion force per area of TKO fibroblasts to printed fibronectin having area of 58.1 μm2 (nN μm2)							Adhesion force per area of TKO fibroblasts to printed fibronectin having area of 8.8 μm2 (nN μm2)							Adhesion force per area of TKO fibroblasts to printed fibronectin having area of 2.4 μm2 (nN μm2)
5 s	20 s	60 s	120 s	240 s	360 s		5 s	20 s	60 s	120 s	240 s	360 s		5 s	20 s	60 s	120 s	240 s	360 s
0.0355219	0.025343	0.0800448	0.0635678	0.0737355	0.0356215		0.106632	0.174008	0.408715	0.576832	0.291882	0.0414238		0.312278	0.620675	1.01494	1.72039	3.35745	4.97363
0.0147614	0.0181341	0.0257361	0.0310509	0.0349176	0.04712		0.0561433	0.172319	0.21442	0.255723	0.108854	0.428622		0.495362	0.837629	0.845633	1.71291	0.593712	2.53537
0.0146103	0.0156604	0.0136934	0.0449167	0.0314959	0.111518		0.122215	0.235574	0.230461	0.333913	0.359936	0.128677		0.487817	1.02926	1.33495	1.28022	2.57507	1.91853
0.0120692	0.0124779	0.0187315	0.027121	0.0312929	0.0692998		0.103002	0.205409	0.195045	0.114822	0.377512	0.232168		0.506775	1.123	1.83336	0.685908	2.3254	0.361464
0.018069	0.023191	0.0441728	0.045348	0.0367327	0.0410797		0.035907	0.151768	0.0593161	0.131738	0.179759	0.326732		0.48525	0.478633	0.863567	0.77465	1.22965	0.108915
0.0233134	0.00917169	0.0172281	0.0276773	0.217606	0.00293451		0.106011	0.0473737	0.241948	0.245545	0.182818	0.424882		0.4537	0.601196	0.699704	2.71317	0.608483	1.55819
0.023317	0.0589231	0.0654363	0.0639948	0.0306239	0.0783141		0.0597889	0.114393	0.113805	0.148667	0.141167	0.571997		0.346095	0.466808	0.375279	1.06674	1.92112	4.07332
0.0153557	0.0118175	0.0326625	0.042248	0.0331353	0.0148041		0.159573	0.164406	0.270225	0.540832	0.880691	0.0819208		0.40967	0.438962	0.0881842	0.823367	1.23465	1.50076
0.0380601	0.0304527	0.0977291	0.134958	0.0615246	0.249745		0.160377	0.358888	0.267127	0.452789	0.351517	0.651134		0.36441	0.285175	1.16869	0.416498	1.40191	1.74656
0.0191007	0.058626	0.0520723	0.0567317		0.0601325		0.19931	0.27777	0.379926	0.324757	0.591108	0.272082		0.367357	0.406744	0.332838	0.227263	1.82547	0.718313
	0.0126824				0.21432			0.26759			0.245849	0.808787				0.375984		1.25008	0.591237
	0.0325189				0.0299843						0.677753	0.51966
												0.424916

## Sheet: Fig. 5E
Adhesion force per area of KKO HeLa cells to printed collagen I having area of 81.2 μm2 (nN μm2)							Adhesion force per area of KKO HeLa cells to printed collagen I having area of 33.2 μm2 (nN μm2)							Adhesion force per area of KKO HeLa cells to printed collagen I having area of 3.4 μm2 (nN μm2)
5 s	20 s	60 s	120 s	240 s	360 s		5 s	20 s	60 s	120 s	240 s	360 s		5 s	20 s	60 s	120 s	240 s	360 s
0.00534797	0.0116335	0.00722748	0.0186611	0.0172076	0.0145488		0.0120192	0.0135111	0.0212798	0.0240833	0.0092116	0.0243819		0.464191	0.401729	0.285261	0.145498	0.425206	0.112784
0.00380717	0.00333993	0.00529835	0.00742018	0.00518555	0.0121595		0.0113638	0.0143222	0.0237853	0.018009	0.0058063	0.0300042		0.220883	0.152688	0.425153	0.0844274	0.252004	0.753124
0.00109961	0.00285788	0.00366568	0.00609229	0.0196452	0.0108165		0.00379169	0.0110184	0.0167941	0.00920759	0.0206335	0.0242078		0.0630676	0.173283	0.280709	0.517826	0.423874	0.206301
0.00284383	0.00472999	0.00845549	0.00494251	0.0115272	0.0317504		0.00694301	0.00877997	0.0101261	0.0113927	0.0173107	0.0130805		0.104993	0.272279	0.213312	0.293824	0.330626	0.785762
0.0158818	0.0104178	0.0182308	0.00447798	0.00851482	0.00864649		0.0130385	0.0196215	0.022595	0.0334898	0.017852	0.0469358		0.0935965	0.154969	0.316232	0.566424	0.372291	0.359344
0.0036969	0.00450927	0.00352819	0.0170042	0.00803163	0.0320479		0.0107028	0.0271028	0.0271509	0.0301846	0.046106	0.0315687		0.117598	0.206484	0.195206	0.427438	1.3719	0.0885568
0.00664482	0.0034397	0.0039259	0.00750117	0.0158706	0.0177329		0.0134881	0.0194291	0.0259492	0.0271445	0.0294384	0.0255823		0.104083	0.248045	0.199661	0.493365	0.0974656	0.152126
0.00992124	0.0153243	0.0106805	0.00887454	0.0164767	0.010934		0.0107359	0.00920491	0.0107728	0.0164953	0.0325012	0.0263051		0.113818	0.224504	0.0296038	0.174604	0.0662335	0.711553
0.00449647	0.00616517	0.00994989	0.0249969	0.0128727	0.0395995		0.00778599	0.0123496	0.0197588	0.0101264	0.0256751	0.020592		0.105924	0.0406126	0.184382	0.317165	0.207941	0.653318
0.00601052	0.00618405	0.0152525	0.00511993				0.0109732	0.00959696	0.0184389	0.0148094	0.00748349	0.00817081		0.123719	0.152728			0.371856	0.494235
			0.00802643								0.0181722	0.116164		0.0258456
												0.0892916		0.0916609

[truncated: 39 more sheets: Fig. 5F, Fig. 6A, Fig. 6B, Fig. 6C, Fig. 6D, Fig. 6E, Fig. 6F, Supplementary Fig. 1B, Supplementary Fig. 1E and F, Supplementary Fig. 2, Supplementary Fig. 3A, Supplementary Fig. 3B, Supplementary Fig. 4A, Supplementary Fig. 4B, Supplementary Fig. 5B, Supplementary Fig. 5C, Supplementary Fig. 6A, Supplementary Fig. 6B, Supplementary Fig. 7, Supplementary Fig. 9A …]
